# Supplementary material for: Diagnosis, surgery, and outcome of tethered cord syndrome in 12 dogs
Source: J Vet Intern Med. 2026 Jan 21;40(1):aalaf031. doi: 10.1093/jvimsj/aalaf031 (PMC12881950; doi:10.1093/jvimsj/aalaf031)
Supplement: aalaf031_Supplemental_Files [file aalaf031_supplemental_files.zip]

Archive with 4 entries (4 files):
- S1_Survey_long_term_outcome_aalaf031.docx
- S2_Table_of_dogs_aalaf031.docx
- S3_and_S4_aalaf031.docx
- Video S1 extradural adhesions_aalaf031.mp4
